# Supplementary material for: Resting‐state functional brain networks in adults with a new diagnosis of focal epilepsy
Source: Brain Behav. 2018 Nov 28;9(1):e01168. doi: 10.1002/brb3.1168 (PMC6346674; doi:10.1002/brb3.1168)
Supplement: Supplementary file 2 [file BRB3-9-e01168-s002.xlsx]

## Sheet: Sheet1
Network	Correlated		Anti-correlated
	(Co-ordinates) Cluster size, size p-FWE, size p-FDR, size p-unc, peak p-FWE, peak p-unc	Anatomical regions	(Co-ordinates) Cluster size, size p-FWE, size p-FDR, size p-unc, peak p-FWE, peak p-unc	Anatomical regions
Default Mode	( +02 +50 -08 ) 53451 0.000000 0.000000 0.000000 0.000000 0.000000	4230 voxels covering 52% of atlas.FP r (Frontal Pole Right)	( -32 +16 +06 ) 9966 0.000000 0.000000 0.000000 0.000000 0.000000	1206 voxels covering 28% of atlas.PreCG l (Precentral Gyrus Left)
		4009 voxels covering 58% of atlas.FP l (Frontal Pole Left)		885 voxels covering 21% of atlas.PreCG r (Precentral Gyrus Right)
		3272 voxels covering 58% of atlas.Precuneous (Precuneous Cortex)		619 voxels covering 23% of atlas.SFG r (Superior Frontal Gyrus Right)
		1971 voxels covering 82% of atlas.PC (Cingulate Gyrus, posterior division)		531 voxels covering 8% of atlas.FP l (Frontal Pole Left)
		1759 voxels covering 74% of atlas.TP r (Temporal Pole Right)		476 voxels covering 17% of atlas.SFG l (Superior Frontal Gyrus Left)
		1650 voxels covering 70% of atlas.TP l (Temporal Pole Left)		441 voxels covering 33% of atlas.IC r (Insular Cortex Right)
		1590 voxels covering 56% of atlas.SFG l (Superior Frontal Gyrus Left)		432 voxels covering 32% of atlas.IC l (Insular Cortex Left)
		1362 voxels covering 51% of atlas.SFG r (Superior Frontal Gyrus Right)		403 voxels covering 14% of atlas.MidFG l (Middle Frontal Gyrus Left)
		1295 voxels covering 50% of atlas.AC (Cingulate Gyrus, anterior division)		385 voxels covering 54% of atlas.SMA r (Juxtapositional Lobule Cortex -formerly Supplementary Motor Cortex- Right)
		1246 voxels covering 90% of atlas.pMTG l (Middle Temporal Gyrus, posterior division Left)		319 voxels covering 33% of atlas.CO l (Central Opercular Cortex Left)
		1121 voxels covering 100% of atlas.SubCalC (Subcallosal Cortex)		318 voxels covering 49% of atlas.SMA L(Juxtapositional Lobule Cortex -formerly Supplementary Motor Cortex- Left)
		1119 voxels covering 82% of atlas.pMTG r (Middle Temporal Gyrus, posterior division Right)		245 voxels covering 36% of atlas.IFG oper r (Inferior Frontal Gyrus, pars opercularis Right)
		1064 voxels covering 63% of atlas.FOrb l (Frontal Orbital Cortex Left)		210 voxels covering 24% of atlas.CO r (Central Opercular Cortex Right)
		1033 voxels covering 79% of atlas.PaCiG l (Paracingulate Gyrus Left)		203 voxels covering 65% of atlas.FO r (Frontal Operculum Cortex Right)
		985 voxels covering 72% of atlas.PaCiG r (Paracingulate Gyrus Right)		170 voxels covering 48% of atlas.FO l (Frontal Operculum Cortex Left)
		984 voxels covering 100% of atlas.MedFC (Frontal Medial Cortex)		117 voxels covering 4% of atlas.MidFG r (Middle Frontal Gyrus Right)
		854 voxels covering 59% of atlas.FOrb r (Frontal Orbital Cortex Right)		106 voxels covering 14% of atlas.IFG oper l (Inferior Frontal Gyrus, pars opercularis Left)
		806 voxels covering 28% of atlas.MidFG l (Middle Frontal Gyrus Left)		95 voxels covering 4% of atlas.AC (Cingulate Gyrus, anterior division)
		786 voxels covering 19% of atlas.Brain-Stem		91 voxels covering 7% of atlas.PaCiG r (Paracingulate Gyrus Right)
		732 voxels covering 27% of atlas.MidFG r (Middle Frontal Gyrus Right)		74 voxels covering 3% of atlas.TP r (Temporal Pole Right)
		643 voxels covering 92% of atlas.Hippocampus r		36 voxels covering 6% of atlas.IFG tri l (Inferior Frontal Gyrus, pars triangularis Left)
		611 voxels covering 80% of atlas.Hippocampus l		36 voxels covering 10% of atlas.PP r (Planum Polare Right)
		443 voxels covering 99% of atlas.aMTG l (Middle Temporal Gyrus, anterior division Left)		32 voxels covering 9% of atlas.PP l (Planum Polare Left)
		409 voxels covering 100% of atlas.aMTG r (Middle Temporal Gyrus, anterior division Right)		26 voxels covering 1% of atlas.TP l (Temporal Pole Left)
		378 voxels covering 97% of atlas.pPaHC l (Parahippocampal Gyrus, posterior division Left)		25 voxels covering 2% of atlas.PaCiG l (Paracingulate Gyrus Left)
		357 voxels covering 54% of atlas.aPaHC r (Parahippocampal Gyrus, anterior division Right)		8 voxels covering 1% of atlas.Putamen l
		319 voxels covering 31% of atlas.pITG l (Inferior Temporal Gyrus, posterior division Left)		2477 voxels covering 1% of atlas.not-labeled
		304 voxels covering 18% of atlas.LG r (Lingual Gyrus Right)	( -58 -34 +38 ) 4754 0.000000 0.000000 0.000000 0.000000 0.000000	1172 voxels covering 80% of atlas.SPL l (Superior Parietal Lobule Left)
		292 voxels covering 50% of atlas.aPaHC l (Parahippocampal Gyrus, anterior division Left)		952 voxels covering 100% of atlas.aSMG l (Supramarginal Gyrus, anterior division Left)
		291 voxels covering 91% of atlas.pPaHC r (Parahippocampal Gyrus, posterior division Right)		741 voxels covering 20% of atlas.PostCG l (Postcentral Gyrus Left)
		285 voxels covering 21% of atlas.Thalamus l		281 voxels covering 26% of atlas.pSMG l (Supramarginal Gyrus, posterior division Left)
		263 voxels covering 80% of atlas.Amygdala l		199 voxels covering 4% of atlas.sLOC l (Lateral Occipital Cortex, superior division Left)
		255 voxels covering 30% of atlas.pTFusC l (Temporal Fusiform Cortex, posterior division Left)		178 voxels covering 31% of atlas.PO l (Parietal Operculum Cortex Left)
		252 voxels covering 17% of atlas.LG l (Lingual Gyrus Left)		28 voxels covering 5% of atlas.PT l (Planum Temporale Left)
		252 voxels covering 28% of atlas.Cereb45 l (Cerebelum 4 5 Left)		22 voxels covering 0% of atlas.Precuneous (Precuneous Cortex)
		214 voxels covering 17% of atlas.Thalamus r		1181 voxels covering 0% of atlas.not-labeled
		198 voxels covering 21% of atlas.pITG r (Inferior Temporal Gyrus, posterior division Right)	( +58 -30 +40 ) 4137 0.000000 0.000000 0.000000 0.000000 0.000000	1042 voxels covering 71% of atlas.SPL r (Superior Parietal Lobule Right)
		172 voxels covering 50% of atlas.Amygdala r		761 voxels covering 95% of atlas.aSMG r (Supramarginal Gyrus, anterior division Right)
		145 voxels covering 43% of atlas.aITG l (Inferior Temporal Gyrus, anterior division Left)		421 voxels covering 34% of atlas.pSMG r (Supramarginal Gyrus, posterior division Right)
		144 voxels covering 44% of atlas.aITG r (Inferior Temporal Gyrus, anterior division Right)		420 voxels covering 13% of atlas.PostCG r (Postcentral Gyrus Right)
		142 voxels covering 34% of atlas.pSTG r (Superior Temporal Gyrus, posterior division Right)		274 voxels covering 6% of atlas.sLOC r (Lateral Occipital Cortex, superior division Right)
		142 voxels covering 20% of atlas.pTFusC r (Temporal Fusiform Cortex, posterior division Right)		92 voxels covering 17% of atlas.PO r (Parietal Operculum Cortex Right)
		141 voxels covering 26% of atlas.Caudate l		40 voxels covering 1% of atlas.Precuneous (Precuneous Cortex)
		138 voxels covering 26% of atlas.Caudate r		16 voxels covering 0% of atlas.PreCG r (Precentral Gyrus Right)
		117 voxels covering 30% of atlas.pSTG l (Superior Temporal Gyrus, posterior division Left)		7 voxels covering 2% of atlas.PT r (Planum Temporale Right)
		107 voxels covering 100% of atlas.Accumbens l		2 voxels covering 0% of atlas.PC (Cingulate Gyrus, posterior division)
		104 voxels covering 37% of atlas.aSTG r (Superior Temporal Gyrus, anterior division Right)		1062 voxels covering 0% of atlas.not-labeled
		103 voxels covering 17% of atlas.Ver45 (Vermis 4 5)	( -56 -60 -04 ) 661 0.000000 0.000000 0.000000 0.000018 0.000000	86 voxels covering 10% of atlas.toMTG l (Middle Temporal Gyrus, temporooccipital part Left)
		95 voxels covering 12% of atlas.Putamen r		29 voxels covering 4% of atlas.toITG l (Inferior Temporal Gyrus, temporooccipital part Left)
		88 voxels covering 11% of atlas.TOFusC r (Temporal Occipital Fusiform Cortex Right)		23 voxels covering 1% of atlas.iLOC l (Lateral Occipital Cortex, inferior division Left)
		84 voxels covering 100% of atlas.Accumbens r		8 voxels covering 1% of atlas.Caudate l
		83 voxels covering 10% of atlas.Putamen l		515 voxels covering 0% of atlas.not-labeled
		82 voxels covering 6% of atlas.IC r (Insular Cortex Right)	( +24 -70 -54 ) 309 0.000000 0.000002 0.000000 0.000000 0.000000	188 voxels covering 8% of atlas.Cereb8 r (Cerebelum 8 Right)
		68 voxels covering 5% of atlas.IC l (Insular Cortex Left)		13 voxels covering 2% of atlas.Cereb7 r (Cerebelum 7b Right)
		66 voxels covering 24% of atlas.aSTG l (Superior Temporal Gyrus, anterior division Left)		108 voxels covering 0% of atlas.not-labeled
		64 voxels covering 20% of atlas.aTFusC l (Temporal Fusiform Cortex, anterior division Left)	( -22 -72 -54 ) 294 0.000001 0.000002 0.000000 0.001886 0.000000	104 voxels covering 6% of atlas.Cereb8 l (Cerebelum 8 Left)
		63 voxels covering 10% of atlas.TOFusC l (Temporal Occipital Fusiform Cortex Left)		14 voxels covering 2% of atlas.Cereb7 l (Cerebelum 7b Left)
		48 voxels covering 7% of atlas.ICC l (Intracalcarine Cortex Left)		176 voxels covering 0% of atlas.not-labeled
		41 voxels covering 5% of atlas.ICC r (Intracalcarine Cortex Right)	( -06 -70 -20 ) 167 0.000064 0.000157 0.000043 0.004111 0.000000	45 voxels covering 23% of atlas.Ver7 (Vermis 7)
		41 voxels covering 56% of atlas.SCC l (Supracalcarine Cortex Left)		32 voxels covering 2% of atlas.Cereb6 l (Cerebelum 6 Left)
		30 voxels covering 5% of atlas.Cereb45 r (Cerebelum 4 5 Right)		27 voxels covering 1% of atlas.Cereb2 l (Cerebelum Crus2 Left)
		28 voxels covering 10% of atlas.aTFusC r (Temporal Fusiform Cortex, anterior division Right)		19 voxels covering 1% of atlas.Cereb6 r (Cerebelum 6 Right)
		20 voxels covering 3% of atlas.Cuneal r (Cuneal Cortex Right)		17 voxels covering 1% of atlas.Cereb1 l (Cerebelum Crus1 Left)
		18 voxels covering 13% of atlas.SCC r (Supracalcarine Cortex Right)		16 voxels covering 5% of atlas.Ver6 (Vermis 6)
		13 voxels covering 4% of atlas.Pallidum l		8 voxels covering 0% of atlas.Cereb2 r (Cerebelum Crus2 Right)
		12 voxels covering 0% of atlas.PreCG l (Precentral Gyrus Left)		3 voxels covering 0% of atlas.Cereb1 r (Cerebelum Crus1 Right)
		12 voxels covering 4% of atlas.Pallidum r	( +62 -60 -04 ) 98 0.001292 0.002659 0.000874 0.110475 0.000002	77 voxels covering 7% of atlas.toMTG r (Middle Temporal Gyrus, temporooccipital part Right)
		7 voxels covering 1% of atlas.toMTG l (Middle Temporal Gyrus, temporooccipital part Left)		14 voxels covering 2% of atlas.toITG r (Inferior Temporal Gyrus, temporooccipital part Right)
		4 voxels covering 0% of atlas.Cereb6 l (Cerebelum 6 Left)		2 voxels covering 0% of atlas.iLOC r (Lateral Occipital Cortex, inferior division Right)
		2 voxels covering 0% of atlas.Cuneal l (Cuneal Cortex Left)		5 voxels covering 0% of atlas.not-labeled
		1 voxels covering 1% of atlas.Cereb3 r (Cerebelum 3 Right)	( -26 -62 -28 ) 97 0.001356 0.002659 0.000917 0.000967 0.000000	85 voxels covering 7% of atlas.Cereb6 l (Cerebelum 6 Left)
		13392 voxels covering 4% of atlas.not-labeled		12 voxels covering 1% of atlas.Cereb1 l (Cerebelum Crus1 Left)
	( +52 -60 +38 ) 5220 0.000000 0.000000 0.000000 0.000000 0.000000	1306 voxels covering 27% of atlas.sLOC r (Lateral Occipital Cortex, superior division Right)	( +30 +38 +20 ) 78 0.003489 0.005708 0.002362 0.072289 0.000001	62 voxels covering 1% of atlas.FP r (Frontal Pole Right)
		1051 voxels covering 72% of atlas.AG r (Angular Gyrus Right)		6 voxels covering 0% of atlas.MidFG r (Middle Frontal Gyrus Right)
		1041 voxels covering 42% of atlas.OP r (Occipital Pole Right)		10 voxels covering 0% of atlas.not-labeled
		593 voxels covering 28% of atlas.Cereb2 r (Cerebelum Crus2 Right)
		450 voxels covering 18% of atlas.Cereb1 r (Cerebelum Crus1 Right)
		156 voxels covering 9% of atlas.LG r (Lingual Gyrus Right)
		87 voxels covering 10% of atlas.OFusG r (Occipital Fusiform Gyrus Right)
		40 voxels covering 8% of atlas.Cereb7 r (Cerebelum 7b Right)
		10 voxels covering 0% of atlas.iLOC r (Lateral Occipital Cortex, inferior division Right)
		5 voxels covering 0% of atlas.toMTG r (Middle Temporal Gyrus, temporooccipital part Right)
		3 voxels covering 0% of atlas.Cereb6 r (Cerebelum 6 Right)
		2 voxels covering 0% of atlas.LG l (Lingual Gyrus Left)
		1 voxels covering 0% of atlas.ICC r (Intracalcarine Cortex Right)
		475 voxels covering 0% of atlas.not-labeled
	( -44 -72 +46 ) 2977 0.000000 0.000000 0.000000 0.000000 0.000000	1847 voxels covering 37% of atlas.sLOC l (Lateral Occipital Cortex, superior division Left)
		779 voxels covering 82% of atlas.AG l (Angular Gyrus Left)
		51 voxels covering 5% of atlas.pSMG l (Supramarginal Gyrus, posterior division Left)
		6 voxels covering 1% of atlas.toMTG l (Middle Temporal Gyrus, temporooccipital part Left)
		294 voxels covering 0% of atlas.not-labeled
	( -28 -78 -36 ) 1960 0.000000 0.000000 0.000000 0.000005 0.000000	984 voxels covering 37% of atlas.OP l (Occipital Pole Left)
		634 voxels covering 33% of atlas.Cereb2 l (Cerebelum Crus2 Left)
		206 voxels covering 9% of atlas.Cereb1 l (Cerebelum Crus1 Left)
		15 voxels covering 2% of atlas.OFusG l (Occipital Fusiform Gyrus Left)
		4 voxels covering 0% of atlas.iLOC l (Lateral Occipital Cortex, inferior division Left)
		2 voxels covering 0% of atlas.Cereb7 l (Cerebelum 7b Left)
		115 voxels covering 0% of atlas.not-labeled
	( +06 -54 -46 ) 1259 0.000000 0.000000 0.000000 0.000000 0.000000	405 voxels covering 51% of atlas.Cereb9 r (Cerebelum 9 Right)
		394 voxels covering 46% of atlas.Cereb9 l (Cerebelum 9 Left)
		111 voxels covering 67% of atlas.Ver9 (Vermis 9)
		100 voxels covering 5% of atlas.Cereb8 l (Cerebelum 8 Left)
		37 voxels covering 2% of atlas.Cereb8 r (Cerebelum 8 Right)
		26 voxels covering 11% of atlas.Ver8 (Vermis 8)
		1 voxels covering 0% of atlas.Brain-Stem
		185 voxels covering 0% of atlas.not-labeled
	( -02 -30 +76 ) 84 0.016372 0.009203 0.004601 0.115987 0.000002	31 voxels covering 1% of atlas.PreCG l (Precentral Gyrus Left)
		9 voxels covering 0% of atlas.PostCG r (Postcentral Gyrus Right)
		5 voxels covering 0% of atlas.PreCG r (Precentral Gyrus Right)
		39 voxels covering 0% of atlas.not-labeled
Sensorimotor	( +16 -30 +74 ) 61343 0.000000 0.000000 0.000000 0.000000 0.000000	3788 voxels covering 89% of atlas.PreCG r (Precentral Gyrus Right)	( +12 +06 +20 ) 5634 0.000000 0.000000 0.000000 0.000000 0.000000	1350 voxels covering 17% of atlas.FP r (Frontal Pole Right)
		3711 voxels covering 85% of atlas.PreCG l (Precentral Gyrus Left)		456 voxels covering 19% of atlas.PC (Cingulate Gyrus, posterior division)
		3611 voxels covering 99% of atlas.PostCG l (Postcentral Gyrus Left)		329 voxels covering 63% of atlas.Caudate r
		3220 voxels covering 100% of atlas.PostCG r (Postcentral Gyrus Right)		211 voxels covering 39% of atlas.Caudate l
		1925 voxels covering 34% of atlas.Precuneous (Precuneous Cortex)		79 voxels covering 1% of atlas.Precuneous (Precuneous Cortex)
		1701 voxels covering 83% of atlas.iLOC r (Lateral Occipital Cortex, inferior division Right)		3209 voxels covering 1% of atlas.not-labeled
		1615 voxels covering 34% of atlas.sLOC r (Lateral Occipital Cortex, superior division Right)	( +38 +28 +54 ) 1966 0.000000 0.000000 0.000000 0.000000 0.000000	1163 voxels covering 42% of atlas.MidFG r (Middle Frontal Gyrus Right)
		1318 voxels covering 76% of atlas.LG r (Lingual Gyrus Right)		166 voxels covering 2% of atlas.FP r (Frontal Pole Right)
		1260 voxels covering 25% of atlas.sLOC l (Lateral Occipital Cortex, superior division Left)		81 voxels covering 3% of atlas.SFG r (Superior Frontal Gyrus Right)
		1205 voxels covering 79% of atlas.LG l (Lingual Gyrus Left)		37 voxels covering 7% of atlas.IFG tri r (Inferior Frontal Gyrus, pars triangularis Right)
		1094 voxels covering 54% of atlas.iLOC l (Lateral Occipital Cortex, inferior division Left)		3 voxels covering 0% of atlas.IFG oper r (Inferior Frontal Gyrus, pars opercularis Right)
		939 voxels covering 64% of atlas.SPL r (Superior Parietal Lobule Right)		516 voxels covering 0% of atlas.not-labeled
		916 voxels covering 94% of atlas.CO l (Central Opercular Cortex Left)	( -36 -68 -42 ) 1309 0.000000 0.000000 0.000000 0.000000 0.000000	616 voxels covering 32% of atlas.Cereb2 l (Cerebelum Crus2 Left)
		908 voxels covering 34% of atlas.OP l (Occipital Pole Left)		424 voxels covering 18% of atlas.Cereb1 l (Cerebelum Crus1 Left)
		890 voxels covering 34% of atlas.AC (Cingulate Gyrus, anterior division)		125 voxels covering 22% of atlas.Cereb7 l (Cerebelum 7b Left)
		879 voxels covering 60% of atlas.SPL l (Superior Parietal Lobule Left)		103 voxels covering 5% of atlas.Cereb8 l (Cerebelum 8 Left)
		853 voxels covering 97% of atlas.CO r (Central Opercular Cortex Right)		18 voxels covering 1% of atlas.Cereb6 l (Cerebelum 6 Left)
		753 voxels covering 56% of atlas.IC l (Insular Cortex Left)		23 voxels covering 0% of atlas.not-labeled
		731 voxels covering 54% of atlas.IC r (Insular Cortex Right)	( +46 -56 +58 ) 1277 0.000000 0.000000 0.000000 0.000000 0.000000	551 voxels covering 11% of atlas.sLOC r (Lateral Occipital Cortex, superior division Right)
		713 voxels covering 100% of atlas.SMA r (Juxtapositional Lobule Cortex -formerly Supplementary Motor Cortex- Right)		425 voxels covering 29% of atlas.AG r (Angular Gyrus Right)
		661 voxels covering 23% of atlas.SFG l (Superior Frontal Gyrus Left)		160 voxels covering 13% of atlas.pSMG r (Supramarginal Gyrus, posterior division Right)
		642 voxels covering 24% of atlas.SFG r (Superior Frontal Gyrus Right)		25 voxels covering 2% of atlas.SPL r (Superior Parietal Lobule Right)
		633 voxels covering 98% of atlas.SMA L(Juxtapositional Lobule Cortex -formerly Supplementary Motor Cortex- Left)		2 voxels covering 0% of atlas.aSMG r (Supramarginal Gyrus, anterior division Right)
		632 voxels covering 78% of atlas.TOFusC r (Temporal Occipital Fusiform Cortex Right)		114 voxels covering 0% of atlas.not-labeled
		600 voxels covering 94% of atlas.Cuneal r (Cuneal Cortex Right)	( -48 -54 +56 ) 1031 0.000000 0.000000 0.000000 0.000000 0.000000	561 voxels covering 11% of atlas.sLOC l (Lateral Occipital Cortex, superior division Left)
		585 voxels covering 65% of atlas.Cereb45 l (Cerebelum 4 5 Left)		216 voxels covering 23% of atlas.AG l (Angular Gyrus Left)
		579 voxels covering 24% of atlas.PC (Cingulate Gyrus, posterior division)		111 voxels covering 10% of atlas.pSMG l (Supramarginal Gyrus, posterior division Left)
		567 voxels covering 100% of atlas.PO l (Parietal Operculum Cortex Left)		16 voxels covering 1% of atlas.SPL l (Superior Parietal Lobule Left)
		565 voxels covering 100% of atlas.PT l (Planum Temporale Left)		127 voxels covering 0% of atlas.not-labeled
		549 voxels covering 62% of atlas.OFusG r (Occipital Fusiform Gyrus Right)	( -48 +40 -10 ) 554 0.000000 0.000000 0.000000 0.001332 0.000000	509 voxels covering 7% of atlas.FP l (Frontal Pole Left)
		538 voxels covering 100% of atlas.PO r (Parietal Operculum Cortex Right)		10 voxels covering 1% of atlas.FOrb l (Frontal Orbital Cortex Left)
		522 voxels covering 85% of atlas.Cereb45 r (Cerebelum 4 5 Right)		35 voxels covering 0% of atlas.not-labeled
		511 voxels covering 98% of atlas.Cuneal l (Cuneal Cortex Left)	( +10 +36 +34 ) 537 0.000000 0.000000 0.000000 0.000897 0.000000	225 voxels covering 17% of atlas.PaCiG r (Paracingulate Gyrus Right)
		511 voxels covering 20% of atlas.OP r (Occipital Pole Right)		117 voxels covering 9% of atlas.PaCiG l (Paracingulate Gyrus Left)
		495 voxels covering 76% of atlas.TOFusC l (Temporal Occipital Fusiform Cortex Left)		42 voxels covering 1% of atlas.SFG l (Superior Frontal Gyrus Left)
		493 voxels covering 77% of atlas.ICC l (Intracalcarine Cortex Left)		26 voxels covering 1% of atlas.SFG r (Superior Frontal Gyrus Right)
		492 voxels covering 61% of atlas.aSMG r (Supramarginal Gyrus, anterior division Right)		127 voxels covering 0% of atlas.not-labeled
		449 voxels covering 48% of atlas.OFusG l (Occipital Fusiform Gyrus Left)	( -26 +18 +66 ) 481 0.000000 0.000000 0.000000 0.000002 0.000000	253 voxels covering 9% of atlas.MidFG l (Middle Frontal Gyrus Left)
		440 voxels covering 100% of atlas.PT r (Planum Temporale Right)		34 voxels covering 1% of atlas.SFG l (Superior Frontal Gyrus Left)
		436 voxels covering 58% of atlas.ICC r (Intracalcarine Cortex Right)		194 voxels covering 0% of atlas.not-labeled
		423 voxels covering 44% of atlas.aSMG l (Supramarginal Gyrus, anterior division Left)	( +40 -62 -46 ) 425 0.000000 0.000000 0.000000 0.000268 0.000000	178 voxels covering 8% of atlas.Cereb2 r (Cerebelum Crus2 Right)
		355 voxels covering 23% of atlas.Cereb6 r (Cerebelum 6 Right)		97 voxels covering 4% of atlas.Cereb1 r (Cerebelum Crus1 Right)
		334 voxels covering 26% of atlas.Cereb6 l (Cerebelum 6 Left)		78 voxels covering 15% of atlas.Cereb7 r (Cerebelum 7b Right)
		334 voxels covering 54% of atlas.Ver45 (Vermis 4 5)		71 voxels covering 3% of atlas.Cereb8 r (Cerebelum 8 Right)
		309 voxels covering 100% of atlas.HG l (Heschl's Gyrus Left)		1 voxels covering 0% of atlas.not-labeled
		280 voxels covering 99% of atlas.HG r (Heschl's Gyrus Right)	( -24 +40 +00 ) 219 0.000006 0.000021 0.000006 0.029984 0.000000	85 voxels covering 1% of atlas.FP l (Frontal Pole Left)
		243 voxels covering 68% of atlas.PP l (Planum Polare Left)		134 voxels covering 0% of atlas.not-labeled
		231 voxels covering 18% of atlas.Thalamus r	( +58 -30 -16 ) 96 0.000920 0.003154 0.000938 0.027051 0.000000	58 voxels covering 4% of atlas.pMTG r (Middle Temporal Gyrus, posterior division Right)
		205 voxels covering 54% of atlas.PP r (Planum Polare Right)		24 voxels covering 3% of atlas.pITG r (Inferior Temporal Gyrus, posterior division Right)
		173 voxels covering 22% of atlas.toITG r (Inferior Temporal Gyrus, temporooccipital part Right)		14 voxels covering 0% of atlas.not-labeled
		167 voxels covering 14% of atlas.toMTG r (Middle Temporal Gyrus, temporooccipital part Right)	( -70 -36 -08 ) 77 0.002384 0.007501 0.002433 0.053417 0.000001	66 voxels covering 5% of atlas.pMTG l (Middle Temporal Gyrus, posterior division Left)
		163 voxels covering 23% of atlas.pTFusC r (Temporal Fusiform Cortex, posterior division Right)		11 voxels covering 1% of atlas.toMTG l (Middle Temporal Gyrus, temporooccipital part Left)
		158 voxels covering 56% of atlas.aSTG l (Superior Temporal Gyrus, anterior division Left)	( +12 -80 -24 ) 69 0.003642 0.010585 0.003719 0.019823 0.000000	56 voxels covering 2% of atlas.Cereb1 r (Cerebelum Crus1 Right)
		139 voxels covering 97% of atlas.SCC r (Supracalcarine Cortex Right)		12 voxels covering 1% of atlas.Cereb2 r (Cerebelum Crus2 Right)
		134 voxels covering 13% of atlas.pSMG l (Supramarginal Gyrus, posterior division Left)		1 voxels covering 0% of atlas.Cereb6 r (Cerebelum 6 Right)
		129 voxels covering 15% of atlas.Putamen l	( -04 -08 +02 ) 61 0.005657 0.015280 0.005782 0.071960 0.000001	33 voxels covering 3% of atlas.Thalamus r
		126 voxels covering 45% of atlas.aSTG r (Superior Temporal Gyrus, anterior division Right)		27 voxels covering 2% of atlas.Thalamus l
		117 voxels covering 5% of atlas.TP r (Temporal Pole Right)		1 voxels covering 0% of atlas.not-labeled
		112 voxels covering 14% of atlas.Putamen r	( -38 +08 +40 ) 55 0.007968 0.020111 0.008153 0.037899 0.000001	48 voxels covering 2% of atlas.MidFG l (Middle Frontal Gyrus Left)
		105 voxels covering 9% of atlas.pSMG r (Supramarginal Gyrus, posterior division Right)		7 voxels covering 0% of atlas.not-labeled
		101 voxels covering 26% of atlas.pSTG l (Superior Temporal Gyrus, posterior division Left)
		97 voxels covering 11% of atlas.toMTG l (Middle Temporal Gyrus, temporooccipital part Left)
		91 voxels covering 3% of atlas.MidFG l (Middle Frontal Gyrus Left)
		80 voxels covering 3% of atlas.TP l (Temporal Pole Left)
		72 voxels covering 3% of atlas.MidFG r (Middle Frontal Gyrus Right)
		70 voxels covering 22% of atlas.pPaHC r (Parahippocampal Gyrus, posterior division Right)
		62 voxels covering 85% of atlas.SCC l (Supracalcarine Cortex Left)
		59 voxels covering 7% of atlas.pTFusC l (Temporal Fusiform Cortex, posterior division Left)
		55 voxels covering 30% of atlas.Cereb3 r (Cerebelum 3 Right)
		52 voxels covering 23% of atlas.Ver3 (Vermis 3)
		41 voxels covering 3% of atlas.PaCiG l (Paracingulate Gyrus Left)
		37 voxels covering 11% of atlas.Ver6 (Vermis 6)
		36 voxels covering 3% of atlas.PaCiG r (Paracingulate Gyrus Right)
		36 voxels covering 27% of atlas.Cereb3 l (Cerebelum 3 Left)
		28 voxels covering 4% of atlas.toITG l (Inferior Temporal Gyrus, temporooccipital part Left)
		27 voxels covering 6% of atlas.pSTG r (Superior Temporal Gyrus, posterior division Right)
		26 voxels covering 7% of atlas.pPaHC l (Parahippocampal Gyrus, posterior division Left)
		22 voxels covering 1% of atlas.Brain-Stem
		13 voxels covering 2% of atlas.Hippocampus l
		11 voxels covering 2% of atlas.Hippocampus r
		7 voxels covering 1% of atlas.IFG oper r (Inferior Frontal Gyrus, pars opercularis Right)
		7 voxels covering 0% of atlas.AG r (Angular Gyrus Right)
		7 voxels covering 1% of atlas.aPaHC r (Parahippocampal Gyrus, anterior division Right)
		4 voxels covering 0% of atlas.AG l (Angular Gyrus Left)
		3 voxels covering 2% of atlas.Ver7 (Vermis 7)
		1 voxels covering 0% of atlas.FO l (Frontal Operculum Cortex Left)
		13131 voxels covering 4% of atlas.not-labeled
	( -02 -70 -38 ) 915 0.000000 0.000000 0.000000 0.000005 0.000000	274 voxels covering 15% of atlas.Cereb8 l (Cerebelum 8 Left)
		114 voxels covering 48% of atlas.Ver8 (Vermis 8)
		64 voxels covering 7% of atlas.Cereb9 l (Cerebelum 9 Left)
		19 voxels covering 1% of atlas.Cereb8 r (Cerebelum 8 Right)
		12 voxels covering 6% of atlas.Ver7 (Vermis 7)
		7 voxels covering 0% of atlas.Cereb2 l (Cerebelum Crus2 Left)
		7 voxels covering 1% of atlas.Cereb7 l (Cerebelum 7b Left)
		7 voxels covering 1% of atlas.Cereb7 r (Cerebelum 7b Right)
		2 voxels covering 0% of atlas.Cereb2 r (Cerebelum Crus2 Right)
		409 voxels covering 0% of atlas.not-labeled
	( +18 -60 -60 ) 656 0.000000 0.000000 0.000000 0.000011 0.000000	418 voxels covering 18% of atlas.Cereb8 r (Cerebelum 8 Right)
		238 voxels covering 0% of atlas.not-labeled
	( -10 -24 +00 ) 301 0.000020 0.000015 0.000006 0.000000 0.000000	251 voxels covering 18% of atlas.Thalamus l
		16 voxels covering 0% of atlas.Brain-Stem
		1 voxels covering 0% of atlas.Cereb45 l (Cerebelum 4 5 Left)
		33 voxels covering 0% of atlas.not-labeled
	( -18 -12 -22 ) 206 0.000295 0.000180 0.000090 0.069827 0.000001	99 voxels covering 13% of atlas.Hippocampus l
		66 voxels covering 20% of atlas.Amygdala l
		38 voxels covering 7% of atlas.aPaHC l (Parahippocampal Gyrus, anterior division Left)
		3 voxels covering 0% of atlas.not-labeled
	( +24 -02 -20 ) 138 0.002615 0.001334 0.000801 0.046401 0.000001	78 voxels covering 23% of atlas.Amygdala r
		39 voxels covering 6% of atlas.Hippocampus r
		20 voxels covering 3% of atlas.aPaHC r (Parahippocampal Gyrus, anterior division Right)
		1 voxels covering 0% of atlas.not-labeled
Salience	( +02 +28 +26 ) 59188 0.000000 0.000000 0.000000 0.000000 0.000000	3690 voxels covering 46% of atlas.FP r (Frontal Pole Right)	( -34 -50 +22 ) 6902 0.000000 0.000000 0.000000 0.000000 0.000000	646 voxels covering 13% of atlas.sLOC l (Lateral Occipital Cortex, superior division Left)
		2671 voxels covering 39% of atlas.FP l (Frontal Pole Left)		473 voxels covering 23% of atlas.iLOC l (Lateral Occipital Cortex, inferior division Left)
		2592 voxels covering 100% of atlas.AC (Cingulate Gyrus, anterior division)		324 voxels covering 35% of atlas.OFusG l (Occipital Fusiform Gyrus Left)
		1578 voxels covering 59% of atlas.SFG r (Superior Frontal Gyrus Right)		213 voxels covering 8% of atlas.OP l (Occipital Pole Left)
		1350 voxels covering 99% of atlas.PaCiG r (Paracingulate Gyrus Right)		201 voxels covering 15% of atlas.pMTG l (Middle Temporal Gyrus, posterior division Left)
		1320 voxels covering 98% of atlas.IC r (Insular Cortex Right)		193 voxels covering 20% of atlas.AG l (Angular Gyrus Left)
		1305 voxels covering 99% of atlas.PaCiG l (Paracingulate Gyrus Left)		150 voxels covering 33% of atlas.aMTG l (Middle Temporal Gyrus, anterior division Left)
		1278 voxels covering 96% of atlas.IC l (Insular Cortex Left)		129 voxels covering 9% of atlas.LG l (Lingual Gyrus Left)
		1269 voxels covering 53% of atlas.PC (Cingulate Gyrus, posterior division)		49 voxels covering 6% of atlas.pTFusC l (Temporal Fusiform Cortex, posterior division Left)
		1267 voxels covering 45% of atlas.SFG l (Superior Frontal Gyrus Left)		44 voxels covering 2% of atlas.Cereb1 l (Cerebelum Crus1 Left)
		1117 voxels covering 26% of atlas.PreCG r (Precentral Gyrus Right)		36 voxels covering 4% of atlas.pITG l (Inferior Temporal Gyrus, posterior division Left)
		1101 voxels covering 40% of atlas.MidFG r (Middle Frontal Gyrus Right)		29 voxels covering 6% of atlas.Cuneal l (Cuneal Cortex Left)
		986 voxels covering 80% of atlas.pSMG r (Supramarginal Gyrus, posterior division Right)		19 voxels covering 2% of atlas.Hippocampus l
		919 voxels covering 55% of atlas.FOrb l (Frontal Orbital Cortex Left)		15 voxels covering 2% of atlas.ICC l (Intracalcarine Cortex Left)
		896 voxels covering 71% of atlas.Thalamus r		11 voxels covering 2% of atlas.toITG l (Inferior Temporal Gyrus, temporooccipital part Left)
		880 voxels covering 64% of atlas.Thalamus l		7 voxels covering 1% of atlas.Cereb6 l (Cerebelum 6 Left)
		833 voxels covering 96% of atlas.Putamen l		2 voxels covering 0% of atlas.toMTG l (Middle Temporal Gyrus, temporooccipital part Left)
		827 voxels covering 57% of atlas.FOrb r (Frontal Orbital Cortex Right)		1 voxels covering 0% of atlas.aPaHC l (Parahippocampal Gyrus, anterior division Left)
		804 voxels covering 100% of atlas.Putamen r		4360 voxels covering 1% of atlas.not-labeled
		779 voxels covering 89% of atlas.CO r (Central Opercular Cortex Right)	( +30 -44 +28 ) 4571 0.000000 0.000000 0.000000 0.000000 0.000000	327 voxels covering 16% of atlas.iLOC r (Lateral Occipital Cortex, inferior division Right)
		771 voxels covering 26% of atlas.MidFG l (Middle Frontal Gyrus Left)		285 voxels covering 6% of atlas.sLOC r (Lateral Occipital Cortex, superior division Right)
		731 voxels covering 75% of atlas.CO l (Central Opercular Cortex Left)		166 voxels covering 7% of atlas.OP r (Occipital Pole Right)
		710 voxels covering 99% of atlas.SMA r (Juxtapositional Lobule Cortex -formerly Supplementary Motor Cortex- Right)		63 voxels covering 8% of atlas.toITG r (Inferior Temporal Gyrus, temporooccipital part Right)
		643 voxels covering 100% of atlas.SMA L(Juxtapositional Lobule Cortex -formerly Supplementary Motor Cortex- Left)		60 voxels covering 7% of atlas.TOFusC r (Temporal Occipital Fusiform Cortex Right)
		637 voxels covering 80% of atlas.aSMG r (Supramarginal Gyrus, anterior division Right)		30 voxels covering 4% of atlas.pTFusC r (Temporal Fusiform Cortex, posterior division Right)
		604 voxels covering 14% of atlas.PreCG l (Precentral Gyrus Left)		11 voxels covering 1% of atlas.ICC r (Intracalcarine Cortex Right)
		594 voxels covering 14% of atlas.Brain-Stem		9 voxels covering 1% of atlas.OFusG r (Occipital Fusiform Gyrus Right)
		553 voxels covering 23% of atlas.TP r (Temporal Pole Right)		6 voxels covering 1% of atlas.Caudate r
		540 voxels covering 96% of atlas.PT l (Planum Temporale Left)		3 voxels covering 0% of atlas.pITG r (Inferior Temporal Gyrus, posterior division Right)
		516 voxels covering 96% of atlas.PO r (Parietal Operculum Cortex Right)		3 voxels covering 0% of atlas.Cuneal r (Cuneal Cortex Right)
		501 voxels covering 73% of atlas.IFG oper r (Inferior Frontal Gyrus, pars opercularis Right)		3608 voxels covering 1% of atlas.not-labeled
		488 voxels covering 51% of atlas.aSMG l (Supramarginal Gyrus, anterior division Left)	( -02 +42 -22 ) 419 0.000000 0.000000 0.000000 0.000177 0.000000	253 voxels covering 26% of atlas.MedFC (Frontal Medial Cortex)
		484 voxels covering 20% of atlas.TP l (Temporal Pole Left)		92 voxels covering 1% of atlas.FP l (Frontal Pole Left)
		441 voxels covering 78% of atlas.PO l (Parietal Operculum Cortex Left)		36 voxels covering 0% of atlas.FP r (Frontal Pole Right)
		430 voxels covering 98% of atlas.PT r (Planum Temporale Right)		38 voxels covering 0% of atlas.not-labeled
		377 voxels covering 100% of atlas.PP r (Planum Polare Right)	( -34 -34 +52 ) 340 0.000000 0.000000 0.000000 0.008012 0.000000	269 voxels covering 7% of atlas.PostCG l (Postcentral Gyrus Left)
		361 voxels covering 34% of atlas.pSMG l (Supramarginal Gyrus, posterior division Left)		39 voxels covering 1% of atlas.PreCG l (Precentral Gyrus Left)
		352 voxels covering 98% of atlas.PP l (Planum Polare Left)		32 voxels covering 0% of atlas.not-labeled
		333 voxels covering 60% of atlas.IFG tri r (Inferior Frontal Gyrus, pars triangularis Right)	( +38 -72 -36 ) 279 0.000000 0.000001 0.000000 0.015743 0.000000	149 voxels covering 7% of atlas.Cereb2 r (Cerebelum Crus2 Right)
		331 voxels covering 93% of atlas.FO l (Frontal Operculum Cortex Left)		130 voxels covering 5% of atlas.Cereb1 r (Cerebelum Crus1 Right)
		327 voxels covering 29% of atlas.SubCalC (Subcallosal Cortex)	( -18 +26 +04 ) 229 0.000002 0.000008 0.000002 0.000048 0.000000	2 voxels covering 0% of atlas.Caudate l
		313 voxels covering 100% of atlas.FO r (Frontal Operculum Cortex Right)		227 voxels covering 0% of atlas.not-labeled
		309 voxels covering 100% of atlas.HG l (Heschl's Gyrus Left)	( +64 -04 -24 ) 173 0.000021 0.000061 0.000021 0.001129 0.000000	77 voxels covering 19% of atlas.aMTG r (Middle Temporal Gyrus, anterior division Right)
		302 voxels covering 56% of atlas.Caudate l		47 voxels covering 3% of atlas.pMTG r (Middle Temporal Gyrus, posterior division Right)
		299 voxels covering 20% of atlas.AG r (Angular Gyrus Right)		1 voxels covering 0% of atlas.TP r (Temporal Pole Right)
		295 voxels covering 98% of atlas.Pallidum l		48 voxels covering 0% of atlas.not-labeled
		282 voxels covering 100% of atlas.HG r (Heschl's Gyrus Right)
		267 voxels covering 99% of atlas.Pallidum r
		264 voxels covering 51% of atlas.Caudate r
		253 voxels covering 5% of atlas.Precuneous (Precuneous Cortex)
		224 voxels covering 29% of atlas.IFG oper l (Inferior Frontal Gyrus, pars opercularis Left)
		159 voxels covering 49% of atlas.Amygdala l
		149 voxels covering 44% of atlas.Amygdala r
		134 voxels covering 4% of atlas.PostCG l (Postcentral Gyrus Left)
		122 voxels covering 29% of atlas.pSTG r (Superior Temporal Gyrus, posterior division Right)
		116 voxels covering 4% of atlas.PostCG r (Postcentral Gyrus Right)
		115 voxels covering 41% of atlas.aSTG l (Superior Temporal Gyrus, anterior division Left)
		98 voxels covering 92% of atlas.Accumbens l
		95 voxels covering 10% of atlas.MedFC (Frontal Medial Cortex)
		90 voxels covering 7% of atlas.pMTG r (Middle Temporal Gyrus, posterior division Right)
		74 voxels covering 88% of atlas.Accumbens r
		73 voxels covering 26% of atlas.aSTG r (Superior Temporal Gyrus, anterior division Right)
		62 voxels covering 16% of atlas.pSTG l (Superior Temporal Gyrus, posterior division Left)
		50 voxels covering 3% of atlas.SPL r (Superior Parietal Lobule Right)
		22 voxels covering 3% of atlas.IFG tri l (Inferior Frontal Gyrus, pars triangularis Left)
		20 voxels covering 3% of atlas.aPaHC l (Parahippocampal Gyrus, anterior division Left)
		7 voxels covering 1% of atlas.aPaHC r (Parahippocampal Gyrus, anterior division Right)
		16808 voxels covering 5% of atlas.not-labeled
	( -34 -54 -32 ) 1568 0.000000 0.000000 0.000000 0.000000 0.000000	368 voxels covering 16% of atlas.Cereb1 l (Cerebelum Crus1 Left)
		321 voxels covering 17% of atlas.Cereb8 l (Cerebelum 8 Left)
		260 voxels covering 20% of atlas.Cereb6 l (Cerebelum 6 Left)
		153 voxels covering 8% of atlas.Cereb2 l (Cerebelum Crus2 Left)
		102 voxels covering 18% of atlas.Cereb7 l (Cerebelum 7b Left)
		10 voxels covering 1% of atlas.Cereb9 l (Cerebelum 9 Left)
		354 voxels covering 0% of atlas.not-labeled
	( -10 -68 +44 ) 947 0.000000 0.000000 0.000000 0.000000 0.000000	789 voxels covering 14% of atlas.Precuneous (Precuneous Cortex)
		27 voxels covering 1% of atlas.sLOC r (Lateral Occipital Cortex, superior division Right)
		11 voxels covering 0% of atlas.sLOC l (Lateral Occipital Cortex, superior division Left)
		120 voxels covering 0% of atlas.not-labeled
	( +36 -52 -32 ) 454 0.000000 0.000000 0.000000 0.000001 0.000000	253 voxels covering 10% of atlas.Cereb1 r (Cerebelum Crus1 Right)
		128 voxels covering 8% of atlas.Cereb6 r (Cerebelum 6 Right)
		32 voxels covering 1% of atlas.Cereb2 r (Cerebelum Crus2 Right)
		3 voxels covering 0% of atlas.Cereb8 r (Cerebelum 8 Right)
		1 voxels covering 0% of atlas.Cereb7 r (Cerebelum 7b Right)
		37 voxels covering 0% of atlas.not-labeled
	( +00 -54 -28 ) 133 0.002540 0.003296 0.000749 0.055869 0.000001	46 voxels covering 7% of atlas.Ver45 (Vermis 4 5)
		19 voxels covering 11% of atlas.Ver9 (Vermis 9)
		11 voxels covering 5% of atlas.Ver3 (Vermis 3)
		11 voxels covering 5% of atlas.Ver8 (Vermis 8)
		6 voxels covering 5% of atlas.Cereb3 l (Cerebelum 3 Left)
		5 voxels covering 1% of atlas.Ver6 (Vermis 6)
		5 voxels covering 5% of atlas.Ver10 (Vermis 10)
		1 voxels covering 0% of atlas.Cereb45 l (Cerebelum 4 5 Left)
		29 voxels covering 0% of atlas.not-labeled
	( -32 -06 +50 ) 110 0.005967 0.006463 0.001763 0.342950 0.000009	76 voxels covering 2% of atlas.PreCG l (Precentral Gyrus Left)
		26 voxels covering 1% of atlas.MidFG l (Middle Frontal Gyrus Left)
		1 voxels covering 0% of atlas.SFG l (Superior Frontal Gyrus Left)
		7 voxels covering 0% of atlas.not-labeled
	( -28 -16 -42 ) 102 0.008137 0.007562 0.002406 0.017816 0.000000	19 voxels covering 2% of atlas.pTFusC l (Temporal Fusiform Cortex, posterior division Left)
		16 voxels covering 3% of atlas.aPaHC l (Parahippocampal Gyrus, anterior division Left)
		9 voxels covering 3% of atlas.aTFusC l (Temporal Fusiform Cortex, anterior division Left)
		58 voxels covering 0% of atlas.not-labeled
	( +22 -08 -42 ) 94 0.011183 0.009109 0.003312 0.002276 0.000000	33 voxels covering 5% of atlas.aPaHC r (Parahippocampal Gyrus, anterior division Right)
		5 voxels covering 1% of atlas.pTFusC r (Temporal Fusiform Cortex, posterior division Right)
		2 voxels covering 1% of atlas.aTFusC r (Temporal Fusiform Cortex, anterior division Right)
		54 voxels covering 0% of atlas.not-labeled
	( +34 -50 -52 ) 84 0.016845 0.012231 0.005003 0.052207 0.000001	82 voxels covering 4% of atlas.Cereb8 r (Cerebelum 8 Right)
		2 voxels covering 0% of atlas.Cereb7 r (Cerebelum 7b Right)
	( +04 -34 -44 ) 64 0.040066 0.026495 0.012043 0.149785 0.000003	64 voxels covering 2% of atlas.Brain-Stem
Fronto-parietal attention	( +54 -56 +36 ) 52440 0.000000 0.000000 0.000000 0.000000 0.000000	5270 voxels covering 76% of atlas.FP l (Frontal Pole Left)	( +26 -32 +76 ) 21328 0.000000 0.000000 0.000000 0.000000 0.000000	2259 voxels covering 70% of atlas.PostCG r (Postcentral Gyrus Right)
		5165 voxels covering 64% of atlas.FP r (Frontal Pole Right)		1395 voxels covering 33% of atlas.PreCG r (Precentral Gyrus Right)
		2397 voxels covering 82% of atlas.MidFG l (Middle Frontal Gyrus Left)		1328 voxels covering 36% of atlas.PostCG l (Postcentral Gyrus Left)
		2085 voxels covering 74% of atlas.SFG l (Superior Frontal Gyrus Left)		830 voxels covering 19% of atlas.PreCG l (Precentral Gyrus Left)
		1653 voxels covering 60% of atlas.MidFG r (Middle Frontal Gyrus Right)		760 voxels covering 57% of atlas.IC r (Insular Cortex Right)
		1637 voxels covering 65% of atlas.Cereb1 r (Cerebelum Crus1 Right)		664 voxels covering 45% of atlas.SPL r (Superior Parietal Lobule Right)
		1619 voxels covering 75% of atlas.Cereb2 r (Cerebelum Crus2 Right)		663 voxels covering 26% of atlas.AC (Cingulate Gyrus, anterior division)
		1512 voxels covering 56% of atlas.SFG r (Superior Frontal Gyrus Right)		617 voxels covering 70% of atlas.CO r (Central Opercular Cortex Right)
		1340 voxels covering 97% of atlas.pMTG l (Middle Temporal Gyrus, posterior division Left)		596 voxels covering 61% of atlas.CO l (Central Opercular Cortex Left)
		1277 voxels covering 87% of atlas.AG r (Angular Gyrus Right)		569 voxels covering 80% of atlas.SMA r (Juxtapositional Lobule Cortex -formerly Supplementary Motor Cortex- Right)
		1139 voxels covering 84% of atlas.pMTG r (Middle Temporal Gyrus, posterior division Right)		524 voxels covering 65% of atlas.aSMG r (Supramarginal Gyrus, anterior division Right)
		1136 voxels covering 27% of atlas.Brain-Stem		513 voxels covering 38% of atlas.IC l (Insular Cortex Left)
		1132 voxels covering 24% of atlas.sLOC r (Lateral Occipital Cortex, superior division Right)		452 voxels covering 31% of atlas.SPL l (Superior Parietal Lobule Left)
		1016 voxels covering 77% of atlas.PaCiG l (Paracingulate Gyrus Left)		436 voxels covering 68% of atlas.SMA L(Juxtapositional Lobule Cortex -formerly Supplementary Motor Cortex- Left)
		982 voxels covering 42% of atlas.TP l (Temporal Pole Left)		361 voxels covering 67% of atlas.PO r (Parietal Operculum Cortex Right)
		937 voxels covering 69% of atlas.PaCiG r (Paracingulate Gyrus Right)		353 voxels covering 13% of atlas.SFG r (Superior Frontal Gyrus Right)
		933 voxels covering 39% of atlas.TP r (Temporal Pole Right)		344 voxels covering 61% of atlas.PO l (Parietal Operculum Cortex Left)
		836 voxels covering 85% of atlas.MedFC (Frontal Medial Cortex)		273 voxels covering 29% of atlas.aSMG l (Supramarginal Gyrus, anterior division Left)
		793 voxels covering 47% of atlas.FOrb l (Frontal Orbital Cortex Left)		269 voxels covering 5% of atlas.Precuneous (Precuneous Cortex)
		688 voxels covering 73% of atlas.pITG r (Inferior Temporal Gyrus, posterior division Right)		225 voxels covering 8% of atlas.SFG l (Superior Frontal Gyrus Left)
		674 voxels covering 30% of atlas.Cereb8 r (Cerebelum 8 Right)		130 voxels covering 42% of atlas.FO r (Frontal Operculum Cortex Right)
		566 voxels covering 46% of atlas.pSMG r (Supramarginal Gyrus, posterior division Right)		120 voxels covering 21% of atlas.PT l (Planum Temporale Left)
		543 voxels covering 84% of atlas.IFG tri l (Inferior Frontal Gyrus, pars triangularis Left)		89 voxels covering 25% of atlas.PP l (Planum Polare Left)
		543 voxels covering 68% of atlas.Cereb9 r (Cerebelum 9 Right)		61 voxels covering 16% of atlas.PP r (Planum Polare Right)
		538 voxels covering 21% of atlas.AC (Cingulate Gyrus, anterior division)		54 voxels covering 1% of atlas.sLOC r (Lateral Occipital Cortex, superior division Right)
		510 voxels covering 35% of atlas.FOrb r (Frontal Orbital Cortex Right)		50 voxels covering 10% of atlas.Caudate r
		488 voxels covering 64% of atlas.IFG oper l (Inferior Frontal Gyrus, pars opercularis Left)		43 voxels covering 5% of atlas.Putamen r
		423 voxels covering 36% of atlas.toMTG r (Middle Temporal Gyrus, temporooccipital part Right)		28 voxels covering 5% of atlas.Caudate l
		396 voxels covering 39% of atlas.pITG l (Inferior Temporal Gyrus, posterior division Left)		26 voxels covering 2% of atlas.PaCiG l (Paracingulate Gyrus Left)
		368 voxels covering 90% of atlas.aMTG r (Middle Temporal Gyrus, anterior division Right)		21 voxels covering 1% of atlas.TP r (Temporal Pole Right)
		367 voxels covering 70% of atlas.Cereb7 r (Cerebelum 7b Right)		21 voxels covering 1% of atlas.PC (Cingulate Gyrus, posterior division)
		335 voxels covering 39% of atlas.toMTG l (Middle Temporal Gyrus, temporooccipital part Left)		18 voxels covering 1% of atlas.TP l (Temporal Pole Left)
		261 voxels covering 33% of atlas.toITG r (Inferior Temporal Gyrus, temporooccipital part Right)		18 voxels covering 4% of atlas.PT r (Planum Temporale Right)
		239 voxels covering 15% of atlas.Cereb6 r (Cerebelum 6 Right)		13 voxels covering 4% of atlas.HG l (Heschl's Gyrus Left)
		210 voxels covering 14% of atlas.SPL r (Superior Parietal Lobule Right)		12 voxels covering 4% of atlas.aSTG l (Superior Temporal Gyrus, anterior division Left)
		209 voxels covering 24% of atlas.Cereb9 l (Cerebelum 9 Left)		11 voxels covering 1% of atlas.SubCalC (Subcallosal Cortex)
		172 voxels covering 38% of atlas.aMTG l (Middle Temporal Gyrus, anterior division Left)		10 voxels covering 1% of atlas.PaCiG r (Paracingulate Gyrus Right)
		164 voxels covering 50% of atlas.aITG r (Inferior Temporal Gyrus, anterior division Right)		8 voxels covering 2% of atlas.FO l (Frontal Operculum Cortex Left)
		162 voxels covering 39% of atlas.pSTG r (Superior Temporal Gyrus, posterior division Right)		7 voxels covering 0% of atlas.sLOC l (Lateral Occipital Cortex, superior division Left)
		140 voxels covering 27% of atlas.Caudate r		2 voxels covering 0% of atlas.FOrb r (Frontal Orbital Cortex Right)
		140 voxels covering 84% of atlas.Ver9 (Vermis 9)		2 voxels covering 1% of atlas.Amygdala l
		135 voxels covering 34% of atlas.pSTG l (Superior Temporal Gyrus, posterior division Left)		1 voxels covering 0% of atlas.IFG oper r (Inferior Frontal Gyrus, pars opercularis Right)
		116 voxels covering 10% of atlas.SubCalC (Subcallosal Cortex)		1 voxels covering 0% of atlas.Putamen l
		113 voxels covering 34% of atlas.aITG l (Inferior Temporal Gyrus, anterior division Left)		1 voxels covering 0% of atlas.Hippocampus l
		112 voxels covering 20% of atlas.IFG tri r (Inferior Frontal Gyrus, pars triangularis Right)		7150 voxels covering 2% of atlas.not-labeled
		102 voxels covering 63% of atlas.Cereb10 r (Cerebelum 10 Right)	( -52 -72 -04 ) 7253 0.000000 0.000000 0.000000 0.000000 0.000000	1741 voxels covering 85% of atlas.iLOC l (Lateral Occipital Cortex, inferior division Left)
		95 voxels covering 14% of atlas.IFG oper r (Inferior Frontal Gyrus, pars opercularis Right)		1123 voxels covering 43% of atlas.OP l (Occipital Pole Left)
		95 voxels covering 2% of atlas.PreCG l (Precentral Gyrus Left)		567 voxels covering 37% of atlas.LG l (Lingual Gyrus Left)
		90 voxels covering 7% of atlas.Thalamus r		514 voxels covering 10% of atlas.sLOC l (Lateral Occipital Cortex, superior division Left)
		71 voxels covering 30% of atlas.Ver8 (Vermis 8)		464 voxels covering 50% of atlas.OFusG l (Occipital Fusiform Gyrus Left)
		65 voxels covering 5% of atlas.IC l (Insular Cortex Left)		273 voxels covering 42% of atlas.TOFusC l (Temporal Occipital Fusiform Cortex Left)
		61 voxels covering 9% of atlas.toITG l (Inferior Temporal Gyrus, temporooccipital part Left)		222 voxels covering 43% of atlas.Cuneal l (Cuneal Cortex Left)
		53 voxels covering 15% of atlas.FO l (Frontal Operculum Cortex Left)		93 voxels covering 7% of atlas.Cereb6 l (Cerebelum 6 Left)
		42 voxels covering 15% of atlas.aSTG r (Superior Temporal Gyrus, anterior division Right)		68 voxels covering 11% of atlas.ICC l (Intracalcarine Cortex Left)
		42 voxels covering 7% of atlas.aPaHC l (Parahippocampal Gyrus, anterior division Left)		27 voxels covering 0% of atlas.Precuneous (Precuneous Cortex)
		26 voxels covering 4% of atlas.Ver45 (Vermis 4 5)		14 voxels covering 2% of atlas.toMTG l (Middle Temporal Gyrus, temporooccipital part Left)
		25 voxels covering 1% of atlas.Cereb8 l (Cerebelum 8 Left)		5 voxels covering 1% of atlas.toITG l (Inferior Temporal Gyrus, temporooccipital part Left)
		15 voxels covering 8% of atlas.Ver7 (Vermis 7)		3 voxels covering 0% of atlas.Cereb45 l (Cerebelum 4 5 Left)
		14 voxels covering 1% of atlas.IC r (Insular Cortex Right)		2 voxels covering 0% of atlas.PC (Cingulate Gyrus, posterior division)
		13 voxels covering 4% of atlas.Ver6 (Vermis 6)		1 voxels covering 0% of atlas.Hippocampus l
		10 voxels covering 2% of atlas.aPaHC r (Parahippocampal Gyrus, anterior division Right)		2136 voxels covering 1% of atlas.not-labeled
		10 voxels covering 3% of atlas.aTFusC l (Temporal Fusiform Cortex, anterior division Left)	( +38 -64 +00 ) 5387 0.000000 0.000000 0.000000 0.000004 0.000000	921 voxels covering 19% of atlas.sLOC r (Lateral Occipital Cortex, superior division Right)
		9 voxels covering 1% of atlas.pTFusC r (Temporal Fusiform Cortex, posterior division Right)		709 voxels covering 28% of atlas.OP r (Occipital Pole Right)
		8 voxels covering 3% of atlas.Pallidum r		678 voxels covering 33% of atlas.iLOC r (Lateral Occipital Cortex, inferior division Right)
		5 voxels covering 1% of atlas.Cereb45 r (Cerebelum 4 5 Right)		483 voxels covering 28% of atlas.LG r (Lingual Gyrus Right)
		4 voxels covering 1% of atlas.pPaHC r (Parahippocampal Gyrus, posterior division Right)		244 voxels covering 27% of atlas.OFusG r (Occipital Fusiform Gyrus Right)
		4 voxels covering 0% of atlas.Cereb45 l (Cerebelum 4 5 Left)		230 voxels covering 28% of atlas.TOFusC r (Temporal Occipital Fusiform Cortex Right)
		2 voxels covering 0% of atlas.iLOC r (Lateral Occipital Cortex, inferior division Right)		173 voxels covering 27% of atlas.Cuneal r (Cuneal Cortex Right)
		2 voxels covering 0% of atlas.Putamen l		74 voxels covering 6% of atlas.toMTG r (Middle Temporal Gyrus, temporooccipital part Right)
		2 voxels covering 2% of atlas.Cereb3 l (Cerebelum 3 Left)		69 voxels covering 9% of atlas.toITG r (Inferior Temporal Gyrus, temporooccipital part Right)
		1 voxels covering 1% of atlas.Cereb10 l (Cerebelum 10 Left)		15 voxels covering 0% of atlas.Precuneous (Precuneous Cortex)
		10103 voxels covering 3% of atlas.not-labeled		14 voxels covering 10% of atlas.SCC r (Supracalcarine Cortex Right)
	( -44 -60 +48 ) 11053 0.000000 0.000000 0.000000 0.000000 0.000000	2389 voxels covering 43% of atlas.Precuneous (Precuneous Cortex)		12 voxels covering 1% of atlas.Cereb6 r (Cerebelum 6 Right)
		2312 voxels covering 47% of atlas.sLOC l (Lateral Occipital Cortex, superior division Left)		2 voxels covering 0% of atlas.Cereb45 r (Cerebelum 4 5 Right)
		1733 voxels covering 72% of atlas.PC (Cingulate Gyrus, posterior division)		1 voxels covering 0% of atlas.Ver45 (Vermis 4 5)
		884 voxels covering 93% of atlas.AG l (Angular Gyrus Left)		1762 voxels covering 0% of atlas.not-labeled
		744 voxels covering 70% of atlas.pSMG l (Supramarginal Gyrus, posterior division Left)	( +22 -08 -18 ) 156 0.000341 0.000768 0.000162 0.018653 0.000000	103 voxels covering 30% of atlas.Amygdala r
		431 voxels covering 30% of atlas.SPL l (Superior Parietal Lobule Left)		25 voxels covering 4% of atlas.Hippocampus r
		235 voxels covering 17% of atlas.Thalamus l		19 voxels covering 3% of atlas.aPaHC r (Parahippocampal Gyrus, anterior division Right)
		203 voxels covering 21% of atlas.aSMG l (Supramarginal Gyrus, anterior division Left)		9 voxels covering 0% of atlas.not-labeled
		87 voxels covering 3% of atlas.AC (Cingulate Gyrus, anterior division)	( -40 -14 -48 ) 91 0.004747 0.008567 0.002255 0.001562 0.000000	8 voxels covering 1% of atlas.pTFusC l (Temporal Fusiform Cortex, posterior division Left)
		8 voxels covering 0% of atlas.PostCG l (Postcentral Gyrus Left)		1 voxels covering 0% of atlas.pITG l (Inferior Temporal Gyrus, posterior division Left)
		6 voxels covering 1% of atlas.toMTG l (Middle Temporal Gyrus, temporooccipital part Left)		1 voxels covering 0% of atlas.aTFusC l (Temporal Fusiform Cortex, anterior division Left)
		5 voxels covering 0% of atlas.PreCG l (Precentral Gyrus Left)		81 voxels covering 0% of atlas.not-labeled
		2 voxels covering 0% of atlas.Ver45 (Vermis 4 5)	( +04 -78 -46 ) 77 0.009005 0.013571 0.004286 0.010135 0.000000	14 voxels covering 3% of atlas.Cereb7 r (Cerebelum 7b Right)
		2014 voxels covering 1% of atlas.not-labeled		1 voxels covering 0% of atlas.Cereb2 r (Cerebelum Crus2 Right)
	( -36 -68 -38 ) 1838 0.000000 0.000000 0.000000 0.000000 0.000000	930 voxels covering 48% of atlas.Cereb2 l (Cerebelum Crus2 Left)		1 voxels covering 0% of atlas.Cereb8 r (Cerebelum 8 Right)
		512 voxels covering 22% of atlas.Cereb1 l (Cerebelum Crus1 Left)		61 voxels covering 0% of atlas.not-labeled
		153 voxels covering 8% of atlas.Cereb8 l (Cerebelum 8 Left)	( -14 -46 -60 ) 69 0.013199 0.017087 0.006295 0.029885 0.000000	9 voxels covering 1% of atlas.Cereb9 l (Cerebelum 9 Left)
		122 voxels covering 22% of atlas.Cereb7 l (Cerebelum 7b Left)		60 voxels covering 0% of atlas.not-labeled
		14 voxels covering 1% of atlas.Cereb6 l (Cerebelum 6 Left)	( -38 -54 -62 ) 53 0.029641 0.033857 0.014256 0.016475 0.000000	6 voxels covering 0% of atlas.Cereb8 l (Cerebelum 8 Left)
		2 voxels covering 1% of atlas.Ver7 (Vermis 7)		47 voxels covering 0% of atlas.not-labeled
		105 voxels covering 0% of atlas.not-labeled
	( -12 +08 +10 ) 221 0.000160 0.000080 0.000046 0.000004 0.000000	131 voxels covering 24% of atlas.Caudate l
		5 voxels covering 0% of atlas.Thalamus l
		85 voxels covering 0% of atlas.not-labeled
Language	( -48 +28 -02 ) 35495 0.000000 0.000000 0.000000 0.000000 0.000000	3525 voxels covering 51% of atlas.FP l (Frontal Pole Left)	( +08 -60 +60 ) 2257 0.000000 0.000000 0.000000 0.000000 0.000000	1084 voxels covering 19% of atlas.Precuneous (Precuneous Cortex)
		2002 voxels covering 85% of atlas.TP l (Temporal Pole Left)		331 voxels covering 7% of atlas.sLOC r (Lateral Occipital Cortex, superior division Right)
		1935 voxels covering 66% of atlas.MidFG l (Middle Frontal Gyrus Left)		126 voxels covering 5% of atlas.PC (Cingulate Gyrus, posterior division)
		1558 voxels covering 55% of atlas.SFG l (Superior Frontal Gyrus Left)		77 voxels covering 2% of atlas.sLOC l (Lateral Occipital Cortex, superior division Left)
		1382 voxels covering 100% of atlas.pMTG l (Middle Temporal Gyrus, posterior division Left)		59 voxels covering 4% of atlas.SPL l (Superior Parietal Lobule Left)
		1209 voxels covering 72% of atlas.FOrb l (Frontal Orbital Cortex Left)		44 voxels covering 1% of atlas.PostCG l (Postcentral Gyrus Left)
		1150 voxels covering 14% of atlas.FP r (Frontal Pole Right)		39 voxels covering 3% of atlas.SPL r (Superior Parietal Lobule Right)
		1110 voxels covering 25% of atlas.PreCG l (Precentral Gyrus Left)		4 voxels covering 0% of atlas.PreCG r (Precentral Gyrus Right)
		1094 voxels covering 22% of atlas.sLOC l (Lateral Occipital Cortex, superior division Left)		1 voxels covering 0% of atlas.PostCG r (Postcentral Gyrus Right)
		1060 voxels covering 40% of atlas.SFG r (Superior Frontal Gyrus Right)		492 voxels covering 0% of atlas.not-labeled
		991 voxels covering 93% of atlas.pSMG l (Supramarginal Gyrus, posterior division Left)	( +14 +22 +02 ) 726 0.000000 0.000000 0.000000 0.000000 0.000000	90 voxels covering 17% of atlas.Caudate r
		949 voxels covering 100% of atlas.AG l (Angular Gyrus Left)		38 voxels covering 7% of atlas.Caudate l
		766 voxels covering 100% of atlas.IFG oper l (Inferior Frontal Gyrus, pars opercularis Left)		14 voxels covering 1% of atlas.SubCalC (Subcallosal Cortex)
		750 voxels covering 57% of atlas.PaCiG l (Paracingulate Gyrus Left)		9 voxels covering 11% of atlas.Accumbens r
		647 voxels covering 100% of atlas.IFG tri l (Inferior Frontal Gyrus, pars triangularis Left)		575 voxels covering 0% of atlas.not-labeled
		637 voxels covering 65% of atlas.MedFC (Frontal Medial Cortex)	( +10 -28 +16 ) 428 0.000000 0.000000 0.000000 0.000001 0.000000	104 voxels covering 8% of atlas.Thalamus r
		636 voxels covering 62% of atlas.pITG l (Inferior Temporal Gyrus, posterior division Left)		324 voxels covering 0% of atlas.not-labeled
		623 voxels covering 47% of atlas.IC l (Insular Cortex Left)	( -16 -30 +14 ) 380 0.000000 0.000000 0.000000 0.000018 0.000000	26 voxels covering 2% of atlas.Thalamus l
		612 voxels covering 71% of atlas.toMTG l (Middle Temporal Gyrus, temporooccipital part Left)		6 voxels covering 1% of atlas.Hippocampus l
		497 voxels covering 57% of atlas.Putamen l		2 voxels covering 0% of atlas.pTFusC l (Temporal Fusiform Cortex, posterior division Left)
		426 voxels covering 95% of atlas.aMTG l (Middle Temporal Gyrus, anterior division Left)		1 voxels covering 0% of atlas.pPaHC l (Parahippocampal Gyrus, posterior division Left)
		412 voxels covering 30% of atlas.PaCiG r (Paracingulate Gyrus Right)		345 voxels covering 0% of atlas.not-labeled
		336 voxels covering 100% of atlas.aITG l (Inferior Temporal Gyrus, anterior division Left)	( +24 +08 +58 ) 268 0.000000 0.000000 0.000000 0.003246 0.000000	252 voxels covering 9% of atlas.SFG r (Superior Frontal Gyrus Right)
		308 voxels covering 79% of atlas.pSTG l (Superior Temporal Gyrus, posterior division Left)		2 voxels covering 0% of atlas.PreCG r (Precentral Gyrus Right)
		303 voxels covering 85% of atlas.FO l (Frontal Operculum Cortex Left)		1 voxels covering 0% of atlas.MidFG r (Middle Frontal Gyrus Right)
		275 voxels covering 24% of atlas.SubCalC (Subcallosal Cortex)		13 voxels covering 0% of atlas.not-labeled
		173 voxels covering 62% of atlas.aSTG l (Superior Temporal Gyrus, anterior division Left)	( -22 -60 +24 ) 144 0.000006 0.000052 0.000014 0.001473 0.000000	63 voxels covering 1% of atlas.Precuneous (Precuneous Cortex)
		166 voxels covering 26% of atlas.SMA L(Juxtapositional Lobule Cortex -formerly Supplementary Motor Cortex- Left)		1 voxels covering 0% of atlas.Cuneal l (Cuneal Cortex Left)
		147 voxels covering 15% of atlas.aSMG l (Supramarginal Gyrus, anterior division Left)		80 voxels covering 0% of atlas.not-labeled
		122 voxels covering 23% of atlas.Caudate l	( +38 -70 +34 ) 79 0.000247 0.001843 0.000546 0.009826 0.000000	79 voxels covering 2% of atlas.sLOC r (Lateral Occipital Cortex, superior division Right)
		114 voxels covering 12% of atlas.CO l (Central Opercular Cortex Left)	( +20 -46 +72 ) 57 0.001072 0.007119 0.002373 0.007379 0.000000	45 voxels covering 3% of atlas.SPL r (Superior Parietal Lobule Right)
		112 voxels covering 37% of atlas.Pallidum l		8 voxels covering 0% of atlas.PostCG r (Postcentral Gyrus Right)
		110 voxels covering 35% of atlas.aTFusC l (Temporal Fusiform Cortex, anterior division Left)		4 voxels covering 0% of atlas.not-labeled
		108 voxels covering 7% of atlas.SPL l (Superior Parietal Lobule Left)
		82 voxels covering 11% of atlas.SMA r (Juxtapositional Lobule Cortex -formerly Supplementary Motor Cortex- Right)
		79 voxels covering 9% of atlas.pTFusC l (Temporal Fusiform Cortex, posterior division Left)
		77 voxels covering 24% of atlas.Amygdala l
		67 voxels covering 12% of atlas.PO l (Parietal Operculum Cortex Left)
		59 voxels covering 2% of atlas.AC (Cingulate Gyrus, anterior division)
		57 voxels covering 10% of atlas.PT l (Planum Temporale Left)
		49 voxels covering 14% of atlas.PP l (Planum Polare Left)
		22 voxels covering 3% of atlas.Hippocampus l
		19 voxels covering 1% of atlas.Thalamus l
		16 voxels covering 2% of atlas.toITG l (Inferior Temporal Gyrus, temporooccipital part Left)
		11 voxels covering 2% of atlas.aPaHC l (Parahippocampal Gyrus, anterior division Left)
		7 voxels covering 0% of atlas.iLOC l (Lateral Occipital Cortex, inferior division Left)
		7 voxels covering 2% of atlas.HG l (Heschl's Gyrus Left)
		8698 voxels covering 2% of atlas.not-labeled
	( +52 +36 -10 ) 10850 0.000000 0.000000 0.000000 0.000000 0.000000	1397 voxels covering 59% of atlas.TP r (Temporal Pole Right)
		1267 voxels covering 93% of atlas.pMTG r (Middle Temporal Gyrus, posterior division Right)
		725 voxels covering 9% of atlas.FP r (Frontal Pole Right)
		686 voxels covering 48% of atlas.FOrb r (Frontal Orbital Cortex Right)
		502 voxels covering 90% of atlas.IFG tri r (Inferior Frontal Gyrus, pars triangularis Right)
		500 voxels covering 34% of atlas.AG r (Angular Gyrus Right)
		493 voxels covering 72% of atlas.IFG oper r (Inferior Frontal Gyrus, pars opercularis Right)
		488 voxels covering 18% of atlas.MidFG r (Middle Frontal Gyrus Right)
		412 voxels covering 35% of atlas.toMTG r (Middle Temporal Gyrus, temporooccipital part Right)
		399 voxels covering 98% of atlas.aMTG r (Middle Temporal Gyrus, anterior division Right)
		355 voxels covering 38% of atlas.pITG r (Inferior Temporal Gyrus, posterior division Right)
		315 voxels covering 76% of atlas.pSTG r (Superior Temporal Gyrus, posterior division Right)
		282 voxels covering 87% of atlas.aITG r (Inferior Temporal Gyrus, anterior division Right)
		271 voxels covering 22% of atlas.pSMG r (Supramarginal Gyrus, posterior division Right)
		192 voxels covering 69% of atlas.aSTG r (Superior Temporal Gyrus, anterior division Right)
		116 voxels covering 37% of atlas.FO r (Frontal Operculum Cortex Right)
		69 voxels covering 1% of atlas.sLOC r (Lateral Occipital Cortex, superior division Right)
		51 voxels covering 2% of atlas.iLOC r (Lateral Occipital Cortex, inferior division Right)
		38 voxels covering 13% of atlas.aTFusC r (Temporal Fusiform Cortex, anterior division Right)
		33 voxels covering 1% of atlas.PreCG r (Precentral Gyrus Right)
		27 voxels covering 2% of atlas.IC r (Insular Cortex Right)
		8 voxels covering 1% of atlas.pTFusC r (Temporal Fusiform Cortex, posterior division Right)
		6 voxels covering 1% of atlas.toITG r (Inferior Temporal Gyrus, temporooccipital part Right)
		2 voxels covering 1% of atlas.PP r (Planum Polare Right)
		2216 voxels covering 1% of atlas.not-labeled
	( +18 -78 -32 ) 4034 0.000000 0.000000 0.000000 0.000000 0.000000	1279 voxels covering 51% of atlas.Cereb1 r (Cerebelum Crus1 Right)
		1120 voxels covering 52% of atlas.Cereb2 r (Cerebelum Crus2 Right)
		289 voxels covering 13% of atlas.Cereb8 r (Cerebelum 8 Right)
		280 voxels covering 18% of atlas.Cereb6 r (Cerebelum 6 Right)
		192 voxels covering 37% of atlas.Cereb7 r (Cerebelum 7b Right)
		157 voxels covering 6% of atlas.OP r (Occipital Pole Right)
		130 voxels covering 6% of atlas.iLOC r (Lateral Occipital Cortex, inferior division Right)
		19 voxels covering 0% of atlas.sLOC r (Lateral Occipital Cortex, superior division Right)
		19 voxels covering 2% of atlas.OFusG r (Occipital Fusiform Gyrus Right)
		9 voxels covering 5% of atlas.Ver7 (Vermis 7)
		5 voxels covering 1% of atlas.TOFusC r (Temporal Occipital Fusiform Cortex Right)
		535 voxels covering 0% of atlas.not-labeled
	( -30 -80 -36 ) 1006 0.000000 0.000000 0.000000 0.000000 0.000000	678 voxels covering 35% of atlas.Cereb2 l (Cerebelum Crus2 Left)
		230 voxels covering 10% of atlas.Cereb1 l (Cerebelum Crus1 Left)
		12 voxels covering 2% of atlas.Cereb7 l (Cerebelum 7b Left)
		86 voxels covering 0% of atlas.not-labeled
	( -06 -48 +38 ) 188 0.000193 0.000212 0.000062 0.002532 0.000000	94 voxels covering 4% of atlas.PC (Cingulate Gyrus, posterior division)
		93 voxels covering 2% of atlas.Precuneous (Precuneous Cortex)
		1 voxels covering 0% of atlas.not-labeled
	( +06 -54 -42 ) 162 0.000482 0.000442 0.000156 0.000016 0.000000	113 voxels covering 14% of atlas.Cereb9 r (Cerebelum 9 Right)
		22 voxels covering 13% of atlas.Ver9 (Vermis 9)
		12 voxels covering 1% of atlas.Cereb8 r (Cerebelum 8 Right)
		3 voxels covering 0% of atlas.Cereb9 l (Cerebelum 9 Left)
		12 voxels covering 0% of atlas.not-labeled
	( -02 -14 +38 ) 102 0.004921 0.003877 0.001596 0.069434 0.000001	43 voxels covering 2% of atlas.PC (Cingulate Gyrus, posterior division)
		29 voxels covering 1% of atlas.AC (Cingulate Gyrus, anterior division)
		28 voxels covering 1% of atlas.PreCG l (Precentral Gyrus Left)
		2 voxels covering 0% of atlas.not-labeled
	( +14 +06 +12 ) 88 0.008982 0.006204 0.002919 0.009212 0.000000	40 voxels covering 8% of atlas.Caudate r
		48 voxels covering 0% of atlas.not-labeled
	( -02 -26 -32 ) 65 0.025893 0.016034 0.008489 0.041137 0.000001	65 voxels covering 2% of atlas.Brain-Stem
	( -08 -12 +06 ) 46 0.067627 0.038517 0.022657 0.069296 0.000001	46 voxels covering 3% of atlas.Thalamus l
